# Supplementary material for: Methods for sample size determination in cluster randomized trials
Source: Int J Epidemiol. 2015 Jul 11;44(3):1051–67. doi: 10.1093/ije/dyv113 (PMC4521133; doi:10.1093/ije/dyv113)
Supplement: Supplementary Data [file supp_dyv113_suppl_data.zip]

Archive with 3 entries (3 files):
- ije-2014-04-0428-File003.docx
- ije-2014-04-0428-File004.docx
- ije-2014-04-0428-File002.docx
